# Supplementary material for: pH and Glucose Dual-Responsive Hybrid Polymeric Smart Insulin Carrier for Diabetes Treatment
Source: Polymers (Basel). 2026 May 15;18(10):1209. doi: 10.3390/polym18101209 (PMC13211201; doi:10.3390/polym18101209)
Supplement: Supplementary file 1 [file polymers-18-01209-s001.zip]

Archive with 1 entries (1 files):
- polymers-4196995-supplementary.pdf
